# Supplementary material for: Investigating the potential impact of PCSK9-inhibitors on mood disorders using eQTL-based Mendelian randomization
Source: PLoS One. 2022 Dec 29;17(12):e0279381. doi: 10.1371/journal.pone.0279381 (PMC9799310; doi:10.1371/journal.pone.0279381)
Supplement: S1 Table — IEUGWAS id: study ID in the IEU GWAS database, Outcome trait: name of the GWAS trait, Cohort: name of the GWAS cohort, Sex: sex of the GWAS population, Population: ethnicity of the GWAS population, Unit: measurement unit of the GWAS trait, Sample size: sample size of the GWAS cohort, Ref (see manuscript): reference for the study. Please refer to the manuscript. (XLSX) [file pone.0279381.s003.xlsx]

## Sheet: S2. GWAS studies
IEUGWAS id	Outcome trait	Cohort	Sex	Population	Unit	Sample size	Ref (see manuscript)
ukb-b-4630	Neuroticism score	MRC-IEU/UK Biobank	Males and Females	European	SD	374323	(Elsworth et al., 2020)
ukb-b-14180	Mood swings	MRC-IEU/UK Biobank	Males and Females	European	SD	451619	(Elsworth et al., 2020)
ieu-b-110	LDL cholesterol	MRC-IEU/UK Biobank	Males and Females	European	SD	440546	(Elsworth et al., 2020)
ebi-a-GCST005903	Major depressive disorder (ICD-10 coded)	UK Biobank	Males and Females	European	logOR	217584	(Howard et al., 2018)
N/A	PCSK9 levels	N/A	Males and Females	European	SD	12721	(Pott et al., 2022)
