# Supplementary material for: Investigating the potential impact of PCSK9-inhibitors on mood disorders using eQTL-based Mendelian randomization
Source: PLoS One. 2022 Dec 29;17(12):e0279381. doi: 10.1371/journal.pone.0279381 (PMC9799310; doi:10.1371/journal.pone.0279381)
Supplement: S2 Table — Cohort: study used for eQTL data, Tissue: eQTL summary statistics obtained from this tissue, n eQTL: sample size for eQTL specific to tissue, r2 eQTL: proportion of variance in exposure variable explained by SNPs in gene expression GWAS, Outcome: trait used as outcome for MR, Outcome category: trait category, βOLS: regression coefficient for the observational association between the exposure and continuous outcome variables, βyx: unknown true causal association between exposure and continuous outcome, σ2 eQTL: variance of the exposure variable, σ2 GWAS: variance of the continuous outcome variable, n GWAS: sample size of GWAS, n cases GWAS: sample size of cases for binary outcomes, True OR: true odds ratio of the outcome variable per standard deviation of the exposure variable, K: proportion of cases in binary outcome, Power: estimated power for the exposure-outcome combination. (XLSX) [file pone.0279381.s004.xlsx]

## Sheet: Continuous
Cohort	Tissue	n eQTL	r2 eQTL	Outcome	Outocme category	βOLS	βyx	σ2 eQTL	σ2 GWAS	n GWAS	n cases GWAS	True OR	K	Power
GTEx	Whole Blood	670	0.34	Neuroticism score	Continuous	0.14	0.12	1.14	3.3	374323	NA	NA	NA	1
GTEx	Cerebellar hemisphere	175	0.221	Neuroticism score	Continuous	0.14	0.12	1.14	3.3	374323	NA	NA	NA	1
GTEx	Whole Blood	670	0.34	LDLC	Continuous	0.28	0.05	1.14	0.87	440546	NA	NA	NA	1
GTEx	Cerebellar hemisphere	175	0.221	LDLC	Continuous	0.28	0.05	1.14	0.87	440546	NA	NA	NA	1
GTEx	Whole Blood	670	0.34	MDD	Binary	NA	NA	NA	NA	217548	8274	1.17351	0.038033	1
GTEx	Cerebellar hemisphere	175	0.221	MDD	Binary	NA	NA	NA	NA	217548	8274	1.17351	0.038033	1
