# Supplementary material for: Investigating the potential impact of PCSK9-inhibitors on mood disorders using eQTL-based Mendelian randomization
Source: PLoS One. 2022 Dec 29;17(12):e0279381. doi: 10.1371/journal.pone.0279381 (PMC9799310; doi:10.1371/journal.pone.0279381)
Supplement: S3 Table — Cohort: cohort of the eQTL study, probeID: ID of the probe used in respective cohorts for gene of interest, ProbeChr: chromosome of the probe used in respective cohorts for gene of interest, Gene: gene analysed, Probe bp: base pair position of the probe bp used in respective cohorts for gene of interest, topSNP: eQTL/SNP with lowest p-value for gene-tissue combination, topSNP chr: chromosome of the topSNP, topSNP bp: base pair position of the topSNP, A1: effect allele of topSNP, A2: other allele of topSNP, Freq: allele frequency for A1, b GWAS: beta for topSNP in the GWAS study, se GWAS: SE for topSNP in the GWAS study, p GWAS: P-value for topSNP in the GWAS study, b eQTL: beta for topSNP in the eQTL cohort, se eQTL: SE for topSNP in the eQTL cohort, p eQTL: P-value for topSNP in the eQTL cohort, b SMR: beta for SMR analysis using the topSNP only, se SMR: SE for SMR analysis using the topSNP only, p SMR: P-value for SMR analysis using the topSNP only, p SMR multi: P-value for SMR analysis using all significant independent SNPs, p HEIDI: P-value for the HEIDI analysis. Blank if test wasn’t conducted, nsnp HEIDI: number of SNPs used for HEIDI analysis. Blank if less than 3 SNPs—analysis was not conducted, Tissue: tissue type used for eQTL summary statistics, Outcome: Traits analysed. (XLSX) [file pone.0279381.s005.xlsx]

## Sheet: S3. SMR GTEx
Cohort	probeID	ProbeChr	Gene	Probe bp	topSNP	topSNP chr	topSNP bp	A1	A2	Freq	b GWAS	se GWAS	p GWAS	b eQTL	se eQTL	p eQTL	b SMR	se SMR	p SMR	p SMR multi	p HEIDI	nsnp HEIDI	Tissue	Outcome
GTEx v8	ENSG00000169174	1	PCSK9	55505221	rs2479420	1	55492190	T	C	0.684305	-0.0283879	0.0023826	9.92548e-33	-0.619589	0.0560865	2.26588e-28	0.0458173	0.00565589	5.45921e-16	3.70214e-19	0.00025028	20	Adipose Visceral Omentum	LDL-C
GTEx v8	ENSG00000169174	1	PCSK9	55505221	rs2495503	1	55485917	G	A	0.633187	-0.0011275	0.00066642	0.0906696	-0.608977	0.0570229	1.26931e-26	0.00185147	0.00110797	0.0947145	0.363828	0.384217	20	Adipose Visceral Omentum	MDD
GTEx v8	ENSG00000169174	1	PCSK9	55505221	rs2495503	1	55485917	G	A	0.633187	0.000610245	0.00119264	0.608878	-0.608977	0.0570229	1.26931e-26	-0.00100208	0.00196068	0.609288	0.126341	0.205901	20	Adipose Visceral Omentum	Mood swings
GTEx v8	ENSG00000169174	1	PCSK9	55505221	rs2495503	1	55485917	G	A	0.633187	-0.00166746	0.00845457	0.843651	-0.608977	0.0570229	1.26931e-26	0.00273813	0.0138856	0.843677	0.389226	0.256594	20	Adipose Visceral Omentum	Neuroticism score
GTEx v8	ENSG00000169174	1	PCSK9	55505221	rs11583680	1	55505668	T	C	0.091254	-0.0137271	0.00300058	4.7664e-06	-0.791062	0.122251	9.74706e-11	0.0173527	0.00464533	0.000187324	0.000187324	1.3316e-06	5	Brain Cerebellar Hemisphere	LDL-C
GTEx v8	ENSG00000169174	1	PCSK9	55505221	rs11583680	1	55505668	T	C	0.091254	-0.00095632	0.00083681	0.253115	-0.791062	0.122251	9.74706e-11	0.00120891	0.0010742	0.26042	0.26042	0.423964	5	Brain Cerebellar Hemisphere	MDD
GTEx v8	ENSG00000169174	1	PCSK9	55505221	rs11583680	1	55505668	T	C	0.091254	0.0016364	0.00150323	0.276335	-0.791062	0.122251	9.74706e-11	-0.00206861	0.00192697	0.283045	0.283045	0.548514	5	Brain Cerebellar Hemisphere	Mood swings
GTEx v8	ENSG00000169174	1	PCSK9	55505221	rs11583680	1	55505668	T	C	0.091254	0.0153308	0.0106542	0.150166	-0.791062	0.122251	9.74706e-11	-0.01938	0.0137972	0.16013	0.16013	0.276048	5	Brain Cerebellar Hemisphere	Neuroticism score
GTEx v8	ENSG00000169174	1	PCSK9	55505221	rs11583680	1	55505668	T	C	0.091254	-0.0137271	0.00300058	4.7664e-06	-0.807053	0.127018	2.0998e-10	0.0170089	0.00458139	0.000205133	3.51011e-05	3.14173e-08	11	Brain Cerebellum	LDL-C
GTEx v8	ENSG00000169174	1	PCSK9	55505221	rs11583680	1	55505668	T	C	0.091254	-0.00095632	0.00083681	0.253115	-0.807053	0.127018	2.0998e-10	0.00118495	0.00105351	0.260688	0.384759	0.429302	11	Brain Cerebellum	MDD
GTEx v8	ENSG00000169174	1	PCSK9	55505221	rs11583680	1	55505668	T	C	0.091254	0.0016364	0.00150323	0.276335	-0.807053	0.127018	2.0998e-10	-0.00202762	0.00188976	0.283291	0.231013	0.611751	11	Brain Cerebellum	Mood swings
GTEx v8	ENSG00000169174	1	PCSK9	55505221	rs11583680	1	55505668	T	C	0.091254	0.0153308	0.0106542	0.150166	-0.807053	0.127018	2.0998e-10	-0.018996	0.0135357	0.160496	0.138572	0.48306	11	Brain Cerebellum	Neuroticism score
GTEx v8	ENSG00000169174	1	PCSK9	55505221	rs34232196	1	55489542	T	C	0.251198	-0.0470663	0.00242644	8.13875e-84	-0.301456	0.0329278	5.43247e-20	0.15613	0.018858	1.23965e-16	4.13636e-20	2.80951e-07	15	Lung	LDL-C
GTEx v8	ENSG00000169174	1	PCSK9	55505221	rs34232196	1	55489542	T	C	0.251198	-6.6798e-05	0.00067735	0.921443	-0.301456	0.0329278	5.43247e-20	0.000221585	0.00224706	0.921447	0.467998	0.447398	9	Lung	MDD
GTEx v8	ENSG00000169174	1	PCSK9	55505221	rs34232196	1	55489542	T	C	0.251198	0.00157746	0.00121609	0.194577	-0.301456	0.0329278	5.43247e-20	-0.0052328	0.00407435	0.199027	0.210673	0.99185	9	Lung	Mood swings
GTEx v8	ENSG00000169174	1	PCSK9	55505221	rs34232196	1	55489542	T	C	0.251198	0.00488458	0.00861672	0.570801	-0.301456	0.0329278	5.43247e-20	-0.0162033	0.0286384	0.571537	0.173034	0.718874	9	Lung	Neuroticism score
GTEx v8	ENSG00000169174	1	PCSK9	55505221	rs34232196	1	55489542	T	C	0.251198	-0.0470663	0.00242644	8.13875e-84	-0.831551	0.0499776	3.66908e-62	0.0566006	0.00448182	1.4626e-36	1.33491e-37	0.000749167	20	Nerve Tibial	LDL-C
GTEx v8	ENSG00000169174	1	PCSK9	55505221	rs34232196	1	55489542	T	C	0.251198	-6.6798e-05	0.00067735	0.921443	-0.831551	0.0499776	3.66908e-62	8.03294e-05	0.000814576	0.921444	0.416853	0.199462	15	Nerve Tibial	MDD
GTEx v8	ENSG00000169174	1	PCSK9	55505221	rs34232196	1	55489542	T	C	0.251198	0.00157746	0.00121609	0.194577	-0.831551	0.0499776	3.66908e-62	-0.00189701	0.00146687	0.19593	0.164606	0.814115	15	Nerve Tibial	Mood swings
GTEx v8	ENSG00000169174	1	PCSK9	55505221	rs34232196	1	55489542	T	C	0.251198	0.00488458	0.00861672	0.570801	-0.831551	0.0499776	3.66908e-62	-0.00587406	0.0103682	0.571024	0.303329	0.495054	15	Nerve Tibial	Neuroticism score
GTEx v8	ENSG00000169174	1	PCSK9	55505221	rs1165287	1	55520212	A	G	0.539936	0.0408489	0.00217482	1.04705e-78	0.449728	0.0585581	1.59051e-14	0.0908302	0.0127773	1.17115e-12	7.51419e-12	0.000970658	20	Testis	LDL-C
GTEx v8	ENSG00000169174	1	PCSK9	55505221	rs1165287	1	55520212	A	G	0.539936	7.6994e-05	0.00060856	0.899322	0.449728	0.0585581	1.59051e-14	0.000171201	0.00135336	0.899335	0.58046	0.390744	20	Testis	MDD
GTEx v8	ENSG00000169174	1	PCSK9	55505221	rs1165287	1	55520212	A	G	0.539936	-0.00193484	0.00109003	0.0758923	0.449728	0.0585581	1.59051e-14	-0.00430224	0.00248765	0.0837298	0.0183719	0.0743624	20	Testis	Mood swings
GTEx v8	ENSG00000169174	1	PCSK9	55505221	rs1165287	1	55520212	A	G	0.539936	-0.00384063	0.00772902	0.619252	0.449728	0.0585581	1.59051e-14	-0.00853989	0.0172219	0.619984	0.187731	0.0135435	20	Testis	Neuroticism score
GTEx v8	ENSG00000169174	1	PCSK9	55505221	rs472495	1	55521313	T	G	0.58107	0.0425743	0.00218093	7.25611e-85	0.187357	0.0251221	8.79413e-14	0.227236	0.0326172	3.2434e-12	1.14068e-15	0.193382	20	Whole Blood	LDL-C
GTEx v8	ENSG00000169174	1	PCSK9	55505221	rs472495	1	55521313	T	G	0.58107	2.4786e-05	0.00061034	0.967607	0.187357	0.0251221	8.79413e-14	0.000132293	0.00325768	0.967607	0.746661	0.37759	20	Whole Blood	MDD
GTEx v8	ENSG00000169174	1	PCSK9	55505221	rs472495	1	55521313	T	G	0.58107	-0.00209518	0.00109306	0.055263	0.187357	0.0251221	8.79413e-14	-0.0111828	0.00602372	0.0633872	0.0250353	0.126883	20	Whole Blood	Mood swings
GTEx v8	ENSG00000169174	1	PCSK9	55505221	rs472495	1	55521313	T	G	0.58107	-0.00197489	0.00775113	0.798887	0.187357	0.0251221	8.79413e-14	-0.0105408	0.041395	0.799002	0.231415	0.0132385	20	Whole Blood	Neuroticism score
GTEx v8	ENSG00000162402	1	USP24	55532032	rs497515	1	55581620	T	C	0.691294	0.00605179	0.00242082	0.0124231	0.220785	0.0242362	8.26048e-20	0.0274103	0.01137	0.015919	7.76181e-07	7.85881e-05	20	Adipose Subcutaneous	LDL-C
GTEx v8	ENSG00000162402	1	USP24	55532032	rs497515	1	55581620	T	C	0.691294	-0.0013309	0.00067618	0.0490378	0.220785	0.0242362	8.26048e-20	-0.00602804	0.00313329	0.054371	0.176982	0.93066	20	Adipose Subcutaneous	MDD
GTEx v8	ENSG00000162402	1	USP24	55532032	rs497515	1	55581620	T	C	0.691294	-0.00500838	0.00121322	3.6566e-05	0.220785	0.0242362	8.26048e-20	-0.0226844	0.00603292	0.000169841	7.00185e-05	0.958759	20	Adipose Subcutaneous	Mood swings
GTEx v8	ENSG00000162402	1	USP24	55532032	rs497515	1	55581620	T	C	0.691294	-0.0360224	0.00860071	2.81045e-05	0.220785	0.0242362	8.26048e-20	-0.163156	0.0428751	0.000141588	2.9719e-05	0.993772	20	Adipose Subcutaneous	Neuroticism score
GTEx v8	ENSG00000162402	1	USP24	55532032	rs67075622	1	55682350	C	A	0.131989	-0.00570869	0.00243796	0.0192021	-0.151289	0.0266711	1.40815e-08	0.0377337	0.0174336	0.0304322	0.0536938	0.0225495	20	Adipose Visceral Omentum	LDL-C
GTEx v8	ENSG00000162402	1	USP24	55532032	rs67075622	1	55682350	C	A	0.131989	0.0013149	0.00068023	0.0532334	-0.151289	0.0266711	1.40815e-08	-0.00869131	0.00475013	0.0672949	0.145953	0.33722	20	Adipose Visceral Omentum	MDD
GTEx v8	ENSG00000162402	1	USP24	55532032	rs67075622	1	55682350	C	A	0.131989	0.00440218	0.00122163	0.000313925	-0.151289	0.0266711	1.40815e-08	-0.0290978	0.00956643	0.00235279	0.000839245	0.974613	20	Adipose Visceral Omentum	Mood swings
GTEx v8	ENSG00000162402	1	USP24	55532032	rs67075622	1	55682350	C	A	0.131989	0.0346532	0.00866276	6.32758e-05	-0.151289	0.0266711	1.40815e-08	-0.229053	0.070066	0.00107888	0.000193253	0.882636	20	Adipose Visceral Omentum	Neuroticism score
GTEx v8	ENSG00000162402	1	USP24	55532032	rs1846212	1	55694448	T	C	0.777556	0.00489656	0.00243043	0.0439373	0.222133	0.0335774	3.70155e-11	0.0220434	0.0114374	0.0539425	0.000239713	0.000429203	20	Artery Aorta	LDL-C
GTEx v8	ENSG00000162402	1	USP24	55532032	rs1846212	1	55694448	T	C	0.777556	-0.001178	0.00067852	0.0825406	0.222133	0.0335774	3.70155e-11	-0.00530313	0.003158	0.0930997	0.190264	0.503621	20	Artery Aorta	MDD
GTEx v8	ENSG00000162402	1	USP24	55532032	rs1846212	1	55694448	T	C	0.777556	-0.00400312	0.00121797	0.00101363	0.222133	0.0335774	3.70155e-11	-0.0180213	0.00612247	0.00324559	0.000170194	0.840608	20	Artery Aorta	Mood swings
GTEx v8	ENSG00000162402	1	USP24	55532032	rs1846212	1	55694448	T	C	0.777556	-0.0338348	0.00863517	8.91922e-05	0.222133	0.0335774	3.70155e-11	-0.152318	0.0451806	0.000748129	6.37415e-05	0.980263	20	Artery Aorta	Neuroticism score
GTEx v8	ENSG00000162402	1	USP24	55532032	rs814082	1	55668622	C	T	0.692492	0.00619655	0.0024537	0.011557	0.163374	0.0223183	2.47661e-13	0.0379286	0.0158876	0.0169719	0.00167431	1.76714e-05	20	Artery Tibial	LDL-C
GTEx v8	ENSG00000162402	1	USP24	55532032	rs814082	1	55668622	C	T	0.692492	-0.0010239	0.00068514	0.135061	0.163374	0.0223183	2.47661e-13	-0.00626721	0.00428019	0.143129	0.175745	0.452647	20	Artery Tibial	MDD
GTEx v8	ENSG00000162402	1	USP24	55532032	rs814082	1	55668622	C	T	0.692492	-0.00505558	0.00122962	3.931e-05	0.163374	0.0223183	2.47661e-13	-0.0309448	0.00863234	0.000337394	0.000412766	0.675565	20	Artery Tibial	Mood swings
GTEx v8	ENSG00000162402	1	USP24	55532032	rs814082	1	55668622	C	T	0.692492	-0.0364314	0.00871512	2.91186e-05	0.163374	0.0223183	2.47661e-13	-0.222994	0.0614299	0.000283364	0.00011525	0.481005	20	Artery Tibial	Neuroticism score
GTEx v8	ENSG00000162402	1	USP24	55532032	rs12239911	1	55723756	A	C	0.196885	-0.0296736	0.00277889	1.28715e-26	0.402378	0.0644331	4.24088e-10	-0.0737456	0.0136801	7.01823e-08	5.8557e-08	0.0040396	9	Brain Cerebellar Hemisphere	LDL-C
GTEx v8	ENSG00000162402	1	USP24	55532032	rs12239911	1	55723756	A	C	0.196885	-0.00086772	0.00077996	0.265915	0.402378	0.0644331	4.24088e-10	-0.00215648	0.0019689	0.273397	0.21146	0.550626	9	Brain Cerebellar Hemisphere	MDD
GTEx v8	ENSG00000162402	1	USP24	55532032	rs12239911	1	55723756	A	C	0.196885	-0.00194591	0.00139271	0.16235	0.402378	0.0644331	4.24088e-10	-0.00483602	0.00354677	0.172725	0.07856	0.327502	9	Brain Cerebellar Hemisphere	Mood swings
GTEx v8	ENSG00000162402	1	USP24	55532032	rs12239911	1	55723756	A	C	0.196885	-0.0183567	0.00987977	0.0631678	0.402378	0.0644331	4.24088e-10	-0.0456205	0.0256172	0.0749356	0.0378761	0.290989	9	Brain Cerebellar Hemisphere	Neuroticism score
GTEx v8	ENSG00000162402	1	USP24	55532032	rs7515740	1	55697193	A	G	0.906749	0.0133346	0.00282798	2.41428e-06	0.384876	0.0694708	3.02276e-08	0.0346465	0.00964879	0.000329715	7.4588e-05	0.00726593	20	Brain Cerebellum	LDL-C
GTEx v8	ENSG00000162402	1	USP24	55532032	rs7515740	1	55697193	A	G	0.906749	-0.0004587	0.0007903	0.561636	0.384876	0.0694708	3.02276e-08	-0.00119181	0.00206463	0.563768	0.717068	0.757809	20	Brain Cerebellum	MDD
GTEx v8	ENSG00000162402	1	USP24	55532032	rs7515740	1	55697193	A	G	0.906749	-0.00465914	0.00141726	0.00101107	0.384876	0.0694708	3.02276e-08	-0.0121056	0.00428188	0.00469626	0.00231495	0.800409	20	Brain Cerebellum	Mood swings
GTEx v8	ENSG00000162402	1	USP24	55532032	rs7515740	1	55697193	A	G	0.906749	-0.0346427	0.0100505	0.000567135	0.384876	0.0694708	3.02276e-08	-0.09001	0.0307552	0.00342626	0.00162878	0.739567	20	Brain Cerebellum	Neuroticism score
GTEx v8	ENSG00000162402	1	USP24	55532032	rs497515	1	55581620	T	C	0.691294	0.00605179	0.00242082	0.0124231	0.214592	0.024794	4.92974e-18	0.0282014	0.0117422	0.0163184	9.33235e-05	2.99467e-05	20	Breast Mammary Tissue	LDL-C
GTEx v8	ENSG00000162402	1	USP24	55532032	rs497515	1	55581620	T	C	0.691294	-0.0013309	0.00067618	0.0490378	0.214592	0.024794	4.92974e-18	-0.006202	0.00323146	0.0549515	0.152242	0.436715	20	Breast Mammary Tissue	MDD
GTEx v8	ENSG00000162402	1	USP24	55532032	rs497515	1	55581620	T	C	0.691294	-0.00500838	0.00121322	3.6566e-05	0.214592	0.024794	4.92974e-18	-0.0233391	0.00626379	0.000194516	0.00017961	0.49848	20	Breast Mammary Tissue	Mood swings
GTEx v8	ENSG00000162402	1	USP24	55532032	rs497515	1	55581620	T	C	0.691294	-0.0360224	0.00860071	2.81045e-05	0.214592	0.024794	4.92974e-18	-0.167865	0.0445256	0.0001632	7.04322e-05	0.618494	20	Breast Mammary Tissue	Neuroticism score
GTEx v8	ENSG00000162402	1	USP24	55532032	rs10493179	1	55605643	C	A	0.0664936	-0.0136988	0.00277702	8.1012e-07	-0.127362	0.0191279	2.76752e-11	0.107558	0.027136	7.38067e-05	2.23136e-06	0.000460044	20	Cells Cultured fibroblasts	LDL-C
GTEx v8	ENSG00000162402	1	USP24	55532032	rs10493179	1	55605643	C	A	0.0664936	0.00069602	0.00077615	0.369847	-0.127362	0.0191279	2.76752e-11	-0.0054649	0.00614907	0.374145	0.161162	0.688689	20	Cells Cultured fibroblasts	MDD
GTEx v8	ENSG00000162402	1	USP24	55532032	rs10493179	1	55605643	C	A	0.0664936	0.00522822	0.00139201	0.000172735	-0.127362	0.0191279	2.76752e-11	-0.0410501	0.0125485	0.00107045	8.13759e-05	0.896432	20	Cells Cultured fibroblasts	Mood swings
GTEx v8	ENSG00000162402	1	USP24	55532032	rs10493179	1	55605643	C	A	0.0664936	0.0368053	0.00986815	0.000191703	-0.127362	0.0191279	2.76752e-11	-0.288982	0.0888085	0.00113798	6.00708e-05	0.838111	20	Cells Cultured fibroblasts	Neuroticism score
GTEx v8	ENSG00000162402	1	USP24	55532032	rs662145	1	55529828	T	C	0.724241	0.00382595	0.00241883	0.11371	0.21321	0.0361277	3.60051e-09	0.0179445	0.0117452	0.126559	3.25247e-05	1.7499e-07	20	Colon Sigmoid	LDL-C
GTEx v8	ENSG00000162402	1	USP24	55532032	rs662145	1	55529828	T	C	0.724241	-0.0012968	0.00067538	0.0548447	0.21321	0.0361277	3.60051e-09	-0.00608227	0.00333112	0.0678662	0.120189	0.841087	20	Colon Sigmoid	MDD
GTEx v8	ENSG00000162402	1	USP24	55532032	rs662145	1	55529828	T	C	0.724241	-0.00448779	0.0012123	0.000214007	0.21321	0.0361277	3.60051e-09	-0.0210487	0.00671199	0.00171278	0.00144726	0.603195	20	Colon Sigmoid	Mood swings
GTEx v8	ENSG00000162402	1	USP24	55532032	rs662145	1	55529828	T	C	0.724241	-0.0330039	0.00859479	0.00012304	0.21321	0.0361277	3.60051e-09	-0.154795	0.0480936	0.00128807	0.00274464	0.338147	20	Colon Sigmoid	Neuroticism score
GTEx v8	ENSG00000162402	1	USP24	55532032	rs78736316	1	55536526	A	G	0.0587061	-0.0115664	0.0027909	3.40814e-05	-0.267342	0.0433255	6.8053e-10	0.0432644	0.0125755	0.000580884	3.36726e-06	0.000482841	20	Colon Transverse	LDL-C
GTEx v8	ENSG00000162402	1	USP24	55532032	rs78736316	1	55536526	A	G	0.0587061	0.00069205	0.00078006	0.374984	-0.267342	0.0433255	6.8053e-10	-0.00258863	0.00294784	0.379865	0.185681	0.839576	20	Colon Transverse	MDD
GTEx v8	ENSG00000162402	1	USP24	55532032	rs78736316	1	55536526	A	G	0.0587061	0.00510546	0.00139904	0.000262997	-0.267342	0.0433255	6.8053e-10	-0.0190971	0.00607981	0.00168332	9.81868e-05	0.874409	20	Colon Transverse	Mood swings
GTEx v8	ENSG00000162402	1	USP24	55532032	rs78736316	1	55536526	A	G	0.0587061	0.0354107	0.00991917	0.000357083	-0.267342	0.0433255	6.8053e-10	-0.132455	0.0428649	0.00200123	0.000127108	0.588454	20	Colon Transverse	Neuroticism score
GTEx v8	ENSG00000162402	1	USP24	55532032	rs6671533	1	55670896	C	G	0.131989	-9.32546e-05	0.0025811	0.971179	-0.324753	0.0421109	1.24002e-14	0.000287155	0.00794797	0.971179	0.000370798	7.9686e-05	20	Esophagus Gastroesophageal Junction	LDL-C
GTEx v8	ENSG00000162402	1	USP24	55532032	rs6671533	1	55670896	C	G	0.131989	0.0006708	0.00072875	0.357322	-0.324753	0.0421109	1.24002e-14	-0.00206557	0.00225994	0.360721	0.250039	0.541508	20	Esophagus Gastroesophageal Junction	MDD
GTEx v8	ENSG00000162402	1	USP24	55532032	rs6671533	1	55670896	C	G	0.131989	0.0047575	0.00130573	0.000268897	-0.324753	0.0421109	1.24002e-14	-0.0146496	0.00444685	0.000986406	0.000240881	0.945044	20	Esophagus Gastroesophageal Junction	Mood swings
GTEx v8	ENSG00000162402	1	USP24	55532032	rs6671533	1	55670896	C	G	0.131989	0.0396639	0.00925935	1.83844e-05	-0.324753	0.0421109	1.24002e-14	-0.122136	0.0326153	0.000180583	6.30232e-05	0.95908	20	Esophagus Gastroesophageal Junction	Neuroticism score
GTEx v8	ENSG00000162402	1	USP24	55532032	rs534741	1	55575670	C	A	0.692492	0.00628252	0.00244648	0.0102292	0.209358	0.0281076	9.44384e-14	0.0300085	0.0123606	0.0151929	8.68465e-05	0.0006009	20	Esophagus Muscularis	LDL-C
GTEx v8	ENSG00000162402	1	USP24	55532032	rs534741	1	55575670	C	A	0.692492	-0.0010955	0.00068312	0.108786	0.209358	0.0281076	9.44384e-14	-0.00523266	0.0033377	0.11694	0.161234	0.647667	20	Esophagus Muscularis	MDD
GTEx v8	ENSG00000162402	1	USP24	55532032	rs534741	1	55575670	C	A	0.692492	-0.00518676	0.00122602	2.33103e-05	0.209358	0.0281076	9.44384e-14	-0.0247746	0.00673476	0.000234504	0.000114852	0.699262	20	Esophagus Muscularis	Mood swings
GTEx v8	ENSG00000162402	1	USP24	55532032	rs534741	1	55575670	C	A	0.692492	-0.0367938	0.00868953	2.29297e-05	0.209358	0.0281076	9.44384e-14	-0.175746	0.0477434	0.000232278	5.06689e-05	0.928858	20	Esophagus Muscularis	Neuroticism score
GTEx v8	ENSG00000162402	1	USP24	55532032	rs6703366	1	55673420	G	T	0.132188	-0.000337361	0.00258997	0.896363	-0.305149	0.034786	1.75243e-18	0.00110556	0.00848849	0.896375	1.95666e-06	0.00598666	20	Heart Atrial Appendage	LDL-C
GTEx v8	ENSG00000162402	1	USP24	55532032	rs6703366	1	55673420	G	T	0.132188	0.0006667	0.00072923	0.360584	-0.305149	0.034786	1.75243e-18	-0.00218483	0.00240269	0.363178	0.166828	0.496463	20	Heart Atrial Appendage	MDD
GTEx v8	ENSG00000162402	1	USP24	55532032	rs6703366	1	55673420	G	T	0.132188	0.00479715	0.00130656	0.000241048	-0.305149	0.034786	1.75243e-18	-0.0157207	0.00464163	0.000706897	8.0812e-05	0.970001	20	Heart Atrial Appendage	Mood swings
GTEx v8	ENSG00000162402	1	USP24	55532032	rs6703366	1	55673420	G	T	0.132188	0.0397273	0.00926542	1.80536e-05	-0.305149	0.034786	1.75243e-18	-0.13019	0.0337966	0.000117081	3.48909e-05	0.999718	20	Heart Atrial Appendage	Neuroticism score
GTEx v8	ENSG00000162402	1	USP24	55532032	rs6671533	1	55670896	C	G	0.131989	-9.32546e-05	0.0025811	0.971179	-0.185788	0.0297135	4.03571e-10	0.000501941	0.0138929	0.971179	0.552192	6.70468e-05	20	Heart Left Ventricle	LDL-C
GTEx v8	ENSG00000162402	1	USP24	55532032	rs6671533	1	55670896	C	G	0.131989	0.0006708	0.00072875	0.357322	-0.185788	0.0297135	4.03571e-10	-0.00361057	0.00396476	0.362472	0.454843	0.655309	20	Heart Left Ventricle	MDD
GTEx v8	ENSG00000162402	1	USP24	55532032	rs6671533	1	55670896	C	G	0.131989	0.0047575	0.00130573	0.000268897	-0.185788	0.0297135	4.03571e-10	-0.0256071	0.00813425	0.00164356	0.000953965	0.83061	20	Heart Left Ventricle	Mood swings
GTEx v8	ENSG00000162402	1	USP24	55532032	rs6671533	1	55670896	C	G	0.131989	0.0396639	0.00925935	1.83844e-05	-0.185788	0.0297135	4.03571e-10	-0.21349	0.0604124	0.000409513	0.000112664	0.960036	20	Heart Left Ventricle	Neuroticism score
GTEx v8	ENSG00000162402	1	USP24	55532032	rs662145	1	55529828	T	C	0.724241	0.00382595	0.00241883	0.11371	0.229135	0.024764	2.18808e-20	0.0166974	0.0107095	0.118968	2.99355e-07	2.16776e-11	20	Lung	LDL-C
GTEx v8	ENSG00000162402	1	USP24	55532032	rs662145	1	55529828	T	C	0.724241	-0.0012968	0.00067538	0.0548447	0.229135	0.024764	2.18808e-20	-0.00565955	0.00301032	0.0601012	0.202775	0.864722	20	Lung	MDD
GTEx v8	ENSG00000162402	1	USP24	55532032	rs662145	1	55529828	T	C	0.724241	-0.00448779	0.0012123	0.000214007	0.229135	0.024764	2.18808e-20	-0.0195858	0.0056985	0.000588175	0.000156139	0.323331	20	Lung	Mood swings
GTEx v8	ENSG00000162402	1	USP24	55532032	rs662145	1	55529828	T	C	0.724241	-0.0330039	0.00859479	0.00012304	0.229135	0.024764	2.18808e-20	-0.144037	0.0406117	0.000390108	8.8616e-05	0.249647	20	Lung	Neuroticism score
GTEx v8	ENSG00000162402	1	USP24	55532032	rs111654267	1	55671193	TA	T	0.132188	0.000590337	0.00264169	0.82317	-0.176181	0.0218644	7.76212e-16	-0.00335074	0.0149999	0.823237	0.00031456	0.000452062	20	Muscle Skeletal	LDL-C
GTEx v8	ENSG00000162402	1	USP24	55532032	rs60650458	1	55670420	T	C	0.132987	0.00038204	0.00073874	0.605051	-0.177261	0.0220176	8.22068e-16	-0.00215524	0.00417612	0.605793	0.226453	0.224887	20	Muscle Skeletal	MDD
GTEx v8	ENSG00000162402	1	USP24	55532032	rs60650458	1	55670420	T	C	0.132987	0.0049559	0.0013241	0.000181949	-0.177261	0.0220176	8.22068e-16	-0.0279582	0.00823755	0.000688803	0.000163043	0.699169	20	Muscle Skeletal	Mood swings
GTEx v8	ENSG00000162402	1	USP24	55532032	rs60650458	1	55670420	T	C	0.132987	0.0411124	0.00938758	1.18981e-05	-0.177261	0.0220176	8.22068e-16	-0.231931	0.0602875	0.000119528	4.37764e-05	0.901115	20	Muscle Skeletal	Neuroticism score
GTEx v8	ENSG00000162402	1	USP24	55532032	rs2454215	1	55673828	G	A	0.708466	0.00656247	0.00245836	0.00759755	0.296436	0.0267185	1.32963e-28	0.0221379	0.00852972	0.00944854	1.74477e-08	5.42074e-08	20	Nerve Tibial	LDL-C
GTEx v8	ENSG00000162402	1	USP24	55532032	rs2454215	1	55673828	G	A	0.708466	-0.0010408	0.00068615	0.1293	0.296436	0.0267185	1.32963e-28	-0.00351104	0.0023362	0.132868	0.213748	0.75094	20	Nerve Tibial	MDD
GTEx v8	ENSG00000162402	1	USP24	55532032	rs2454215	1	55673828	G	A	0.708466	-0.00494832	0.00123192	5.90052e-05	0.296436	0.0267185	1.32963e-28	-0.0166927	0.00441974	0.000158823	8.87596e-05	0.487316	20	Nerve Tibial	Mood swings
GTEx v8	ENSG00000162402	1	USP24	55532032	rs2454215	1	55673828	G	A	0.708466	-0.0366692	0.00873121	2.67169e-05	0.296436	0.0267185	1.32963e-28	-0.1237	0.0314936	8.57282e-05	3.97991e-05	0.653863	20	Nerve Tibial	Neuroticism score
GTEx v8	ENSG00000162402	1	USP24	55532032	rs1475703	1	55596716	T	C	0.691693	0.00600288	0.00242073	0.0131463	0.280321	0.0418892	2.20185e-11	0.0214143	0.0092094	0.0200577	0.000218779	4.4813e-07	20	Pituitary	LDL-C
GTEx v8	ENSG00000162402	1	USP24	55532032	rs1475703	1	55596716	T	C	0.691693	-0.0013334	0.00067614	0.0486008	0.280321	0.0418892	2.20185e-11	-0.00475669	0.00251457	0.058538	0.0783299	0.266187	20	Pituitary	MDD
GTEx v8	ENSG00000162402	1	USP24	55532032	rs1475703	1	55596716	T	C	0.691693	-0.00500225	0.00121318	3.73556e-05	0.280321	0.0418892	2.20185e-11	-0.0178447	0.00508338	0.000447425	0.000538921	0.436637	20	Pituitary	Mood swings
GTEx v8	ENSG00000162402	1	USP24	55532032	rs1475703	1	55596716	T	C	0.691693	-0.035999	0.00860041	2.8425e-05	0.280321	0.0418892	2.20185e-11	-0.128421	0.0361879	0.000387111	0.000474418	0.34051	20	Pituitary	Neuroticism score
GTEx v8	ENSG00000162402	1	USP24	55532032	rs814082	1	55668622	C	T	0.692492	0.00619655	0.0024537	0.011557	0.319522	0.0284519	2.89647e-29	0.0193932	0.00787105	0.0137449	2.25474e-08	1.00438e-07	20	Skin Not Sun Exposed Suprapubic	LDL-C
GTEx v8	ENSG00000162402	1	USP24	55532032	rs814082	1	55668622	C	T	0.692492	-0.0010239	0.00068514	0.135061	0.319522	0.0284519	2.89647e-29	-0.00320447	0.00216317	0.138505	0.197181	0.549462	20	Skin Not Sun Exposed Suprapubic	MDD
GTEx v8	ENSG00000162402	1	USP24	55532032	rs814082	1	55668622	C	T	0.692492	-0.00505558	0.00122962	3.931e-05	0.319522	0.0284519	2.89647e-29	-0.0158223	0.00409811	0.000112978	9.07407e-05	0.426523	20	Skin Not Sun Exposed Suprapubic	Mood swings
GTEx v8	ENSG00000162402	1	USP24	55532032	rs814082	1	55668622	C	T	0.692492	-0.0364314	0.00871512	2.91186e-05	0.319522	0.0284519	2.89647e-29	-0.114018	0.0291038	8.94177e-05	5.00406e-05	0.441343	20	Skin Not Sun Exposed Suprapubic	Neuroticism score
GTEx v8	ENSG00000162402	1	USP24	55532032	rs534741	1	55575670	C	A	0.692492	0.00628252	0.00244648	0.0102292	0.287967	0.025797	6.19974e-29	0.0218168	0.0087176	0.012328	1.92814e-08	6.89073e-08	20	Skin Sun Exposed Lower leg	LDL-C
GTEx v8	ENSG00000162402	1	USP24	55532032	rs534741	1	55575670	C	A	0.692492	-0.0010955	0.00068312	0.108786	0.287967	0.025797	6.19974e-29	-0.00380426	0.00239657	0.112428	0.212196	0.638822	20	Skin Sun Exposed Lower leg	MDD
GTEx v8	ENSG00000162402	1	USP24	55532032	rs534741	1	55575670	C	A	0.692492	-0.00518676	0.00122602	2.33103e-05	0.287967	0.025797	6.19974e-29	-0.0180116	0.004553	7.62173e-05	7.85444e-05	0.457565	20	Skin Sun Exposed Lower leg	Mood swings
GTEx v8	ENSG00000162402	1	USP24	55532032	rs534741	1	55575670	C	A	0.692492	-0.0367938	0.00868953	2.29297e-05	0.287967	0.025797	6.19974e-29	-0.127771	0.0322734	7.52583e-05	4.82786e-05	0.424901	20	Skin Sun Exposed Lower leg	Neuroticism score
GTEx v8	ENSG00000162402	1	USP24	55532032	rs67075622	1	55682350	C	A	0.131989	-0.00570869	0.00243796	0.0192021	-0.238385	0.0436517	4.7328e-08	0.0239474	0.0111275	0.0313899	0.0313899	0.000429718	20	Spleen	LDL-C
GTEx v8	ENSG00000162402	1	USP24	55532032	rs67075622	1	55682350	C	A	0.131989	0.0013149	0.00068023	0.0532334	-0.238385	0.0436517	4.7328e-08	-0.00551587	0.00302698	0.0684192	0.0684192	0.383888	20	Spleen	MDD
GTEx v8	ENSG00000162402	1	USP24	55532032	rs67075622	1	55682350	C	A	0.131989	0.00440218	0.00122163	0.000313925	-0.238385	0.0436517	4.7328e-08	-0.0184667	0.00613973	0.00263202	0.00263202	0.5185	20	Spleen	Mood swings
GTEx v8	ENSG00000162402	1	USP24	55532032	rs67075622	1	55682350	C	A	0.131989	0.0346532	0.00866276	6.32758e-05	-0.238385	0.0436517	4.7328e-08	-0.145367	0.0450456	0.00125053	0.00125053	0.25168	20	Spleen	Neuroticism score
GTEx v8	ENSG00000162402	1	USP24	55532032	rs1475703	1	55596716	T	C	0.691693	0.00600288	0.00242073	0.0131463	0.258627	0.0445298	6.32421e-09	0.0232106	0.0101774	0.0225719	0.0225719	0.000184874	20	Stomach	LDL-C
GTEx v8	ENSG00000162402	1	USP24	55532032	rs1475703	1	55596716	T	C	0.691693	-0.0013334	0.00067614	0.0486008	0.258627	0.0445298	6.32421e-09	-0.00515569	0.00276094	0.0618505	0.0618505	0.872065	20	Stomach	MDD
GTEx v8	ENSG00000162402	1	USP24	55532032	rs1475703	1	55596716	T	C	0.691693	-0.00500225	0.00121318	3.73556e-05	0.258627	0.0445298	6.32421e-09	-0.0193416	0.00575276	0.000773414	0.000773414	0.764105	20	Stomach	Mood swings
GTEx v8	ENSG00000162402	1	USP24	55532032	rs1475703	1	55596716	T	C	0.691693	-0.035999	0.00860041	2.8425e-05	0.258627	0.0445298	6.32421e-09	-0.139193	0.0409902	0.0006844	0.0006844	0.68335	20	Stomach	Neuroticism score
GTEx v8	ENSG00000162402	1	USP24	55532032	rs3850857	1	55703053	G	A	0.826278	0.0177235	0.00260294	9.82581e-12	0.175475	0.0250537	2.48857e-12	0.101003	0.0206882	1.04927e-06	2.83274e-06	0.000428535	20	Testis	LDL-C
GTEx v8	ENSG00000162402	1	USP24	55532032	rs3850857	1	55703053	G	A	0.826278	-0.0012899	0.00072659	0.0758518	0.175475	0.0250537	2.48857e-12	-0.0073509	0.00427165	0.0852762	0.133894	0.586601	20	Testis	MDD
GTEx v8	ENSG00000162402	1	USP24	55532032	rs3850857	1	55703053	G	A	0.826278	-0.00474427	0.00130431	0.000275426	0.175475	0.0250537	2.48857e-12	-0.0270367	0.00837563	0.00124648	0.000135855	0.987086	20	Testis	Mood swings
GTEx v8	ENSG00000162402	1	USP24	55532032	rs3850857	1	55703053	G	A	0.826278	-0.0296923	0.00924853	0.0013251	0.175475	0.0250537	2.48857e-12	-0.169211	0.057979	0.00351734	0.000114895	0.533283	20	Testis	Neuroticism score
GTEx v8	ENSG00000162402	1	USP24	55532032	rs662145	1	55529828	T	C	0.724241	0.00382595	0.00241883	0.11371	0.259599	0.0274309	2.97108e-21	0.0147379	0.00944681	0.118737	2.26925e-07	2.56307e-09	20	Thyroid	LDL-C
GTEx v8	ENSG00000162402	1	USP24	55532032	rs662145	1	55529828	T	C	0.724241	-0.0012968	0.00067538	0.0548447	0.259599	0.0274309	2.97108e-21	-0.0049954	0.00265464	0.0598681	0.200501	0.883642	20	Thyroid	MDD
GTEx v8	ENSG00000162402	1	USP24	55532032	rs662145	1	55529828	T	C	0.724241	-0.00448779	0.0012123	0.000214007	0.259599	0.0274309	2.97108e-21	-0.0172874	0.00501445	0.000565773	0.000114442	0.503944	20	Thyroid	Mood swings
GTEx v8	ENSG00000162402	1	USP24	55532032	rs662145	1	55529828	T	C	0.724241	-0.0330039	0.00859479	0.00012304	0.259599	0.0274309	2.97108e-21	-0.127134	0.0357296	0.00037336	6.30205e-05	0.445776	20	Thyroid	Neuroticism score
GTEx v8	ENSG00000130164	19	LDLR	11200038	rs72658867	19	11231203	A	G	0.00279553	0.00032966	0.002643	0.900738	0.754569	0.133869	1.73439e-08	0.000436885	0.00350352	0.900762	0.900762	NA	NA	Whole Blood	MDD
GTEx v8	ENSG00000130164	19	LDLR	11200038	rs72658867	19	11231203	A	G	0.00279553	0.00480662	0.00469996	0.306453	0.754569	0.133869	1.73439e-08	0.00637002	0.00633036	0.314288	0.314288	NA	NA	Whole Blood	Mood swings
GTEx v8	ENSG00000130164	19	LDLR	11200038	rs72658867	19	11231203	A	G	0.00279553	0.0296449	0.0332787	0.373033	0.754569	0.133869	1.73439e-08	0.0392872	0.0446503	0.378921	0.378921	NA	NA	Whole Blood	Neuroticism score
