# Supplementary material for: Investigating the potential impact of PCSK9-inhibitors on mood disorders using eQTL-based Mendelian randomization
Source: PLoS One. 2022 Dec 29;17(12):e0279381. doi: 10.1371/journal.pone.0279381 (PMC9799310; doi:10.1371/journal.pone.0279381)
Supplement: S4 Table — Cohort: cohort of the eQTL study, probeID: ID of the probe used in respective cohorts for gene of interest, ProbeChr: chromosome of the probe used in respective cohorts for gene of interest, Gene: gene analysed, Probe bp: base pair position of the probe bp used in respective cohorts for gene of interest, topSNP: eQTL/SNP with lowest p-value for gene-tissue combination, topSNP chr: chromosome of the topSNP, topSNP bp: base pair position of the topSNP, A1: effect allele of topSNP, A2: other allele of topSNP, Freq: allele frequency for A1, b GWAS: beta for topSNP in the GWAS study, se GWAS: SE for topSNP in the GWAS study, p GWAS: P-value for topSNP in the GWAS study, b eQTL: beta for topSNP in the eQTL cohort, se eQTL: SE for topSNP in the eQTL cohort, p eQTL: P-value for topSNP in the eQTL cohort, b SMR: beta for SMR analysis using the topSNP only, se SMR: SE for SMR analysis using the topSNP only, p SMR: P-value for SMR analysis using the topSNP only, p SMR multi: P-value for SMR analysis using all significant independent SNPs, p HEIDI: P-value for the HEIDI analysis. Blank if test wasn’t conducted, nsnp HEIDI: Number of SNPs used for HEIDI analysis. Blank if less than 3 SNPs—analysis was not conducted, Outcome: Traits analysed. (XLSX) [file pone.0279381.s006.xlsx]

## Sheet: S6. Replication cohorts
Cohort	probeID	ProbeChr	Gene	Probe bp	topSNP	topSNP chr	topSNP bp	A1	A2	Freq	b GWAS	se GWAS	p GWAS	b eQTL	se eQTL	p eQTL	b SMR	se SMR	p SMR	p SMR multi	p HEIDI	nsnp HEIDI	Outcome
Brain-eMETA	ENSG00000162402	1	USP24	55606535	rs6703881	1	55703988	T	C	0.143371	-0.014167	0.00282305	5.21222e-07	-0.366377	0.0604076	1.3189e-09	0.0386678	0.0100009	0.000110444	0.000193049	0.000370919	20	LDL-C
Brain-eMETA	ENSG00000162402	1	USP24	55606535	rs6703881	1	55703988	T	C	0.143371	0.00039795	0.00078953	0.614237	-0.366377	0.0604076	1.3189e-09	-0.00108618	0.0021624	0.615455	0.250286	0.547037	20	MDD
Brain-eMETA	ENSG00000162402	1	USP24	55606535	rs6703881	1	55703988	T	C	0.143371	0.00465058	0.00141482	0.00101244	-0.366377	0.0604076	1.3189e-09	-0.0126934	0.00439232	0.00385345	0.000452916	0.733694	20	Mood swings
Brain-eMETA	ENSG00000162402	1	USP24	55606535	rs6703881	1	55703988	T	C	0.143371	0.0339388	0.0100329	0.000717637	-0.366377	0.0604076	1.3189e-09	-0.0926336	0.0313554	0.0031337	0.000211471	0.660196	20	Neuroticism score
Brain-eMETA	ILMN_1684594	1	USP24	55532262	rs1115058	1	55653588	T	C	0.0545128	-0.00793546	0.0114671	0.488925	-0.905768	0.0577977	2.37482e-55	0.00876103	0.0126724	0.489348	0.647999	0.592792	20	PCSK9 levels
CAGE	ILMN_1684594	1	USP24	55532262	rs1115058	1	55653588	T	C	0.0545128	-0.026768	0.00519566	2.57734e-07	-0.905768	0.0577977	2.37482e-55	0.0295528	0.00603822	9.86594e-07	8.59748e-11	0.000229551	20	LDL-C
CAGE	ILMN_1684594	1	USP24	55532262	rs1115058	1	55653588	T	C	0.0545128	0.0034018	0.0014514	0.0190881	-0.905768	0.0577977	2.37482e-55	-0.00375571	0.00162022	0.020448	0.00589315	0.933157	20	MDD
CAGE	ILMN_1684594	1	USP24	55532262	rs1115058	1	55653588	T	C	0.0545128	0.00283139	0.00260403	0.2769	-0.905768	0.0577977	2.37482e-55	-0.00312596	0.00288185	0.278053	0.00136866	0.977323	20	Mood swings
CAGE	ILMN_1684594	1	USP24	55532262	rs1115058	1	55653588	T	C	0.0545128	0.00632354	0.0184871	0.732312	-0.905768	0.0577977	2.37482e-55	-0.00698141	0.0204153	0.732373	0.00214797	0.98692	20	Neuroticism score
CAGE	ILMN_1684594	1	USP24	55532262	rs1115058	1	55653588	T	C	0.0545128	-0.00793546	0.0114671	0.488925	-0.905768	0.0577977	2.37482e-55	0.00876103	0.0126724	0.489348	0.647999	0.592792	20	PCSK9 levels
eQTLGen	ENSG00000130164	19	LDLR	11222265	rs8110515	19	11248426	G	T	0.113618	-0.0118604	0.00303301	9.21286e-05	0.0915967	0.0120509	2.9431e-14	-0.129485	0.0372379	0.000506615	1.98143e-11	1.45049e-06	19	LDL-C
eQTLGen	ENSG00000130164	19	LDLR	11222265	rs8110515	19	11248426	G	T	0.113618	0.00036805	0.0008517	0.665643	0.0915967	0.0120509	2.9431e-14	0.00401816	0.00931338	0.666149	0.687275	0.740524	20	MDD
eQTLGen	ENSG00000130164	19	LDLR	11222265	rs8110515	19	11248426	G	T	0.113618	0.000561868	0.00152721	0.712944	0.0915967	0.0120509	2.9431e-14	0.00613415	0.0166927	0.713265	0.571008	0.987524	20	Mood swings
eQTLGen	ENSG00000130164	19	LDLR	11222265	rs8110515	19	11248426	G	T	0.113618	-0.00222623	0.0108298	0.837131	0.0915967	0.0120509	2.9431e-14	-0.0243047	0.118277	0.837189	0.915064	0.523538	20	Neuroticism score
eQTLGen	ENSG00000130164	19	LDLR	11222265	rs8110515	19	11248426	G	T	0.113618	0.00296745	0.00744141	0.690059	0.0915967	0.0120509	2.9431e-14	0.0323969	0.0813527	0.690462	0.690462	0.995298	20	PCSK9 levels
eQTLGen	ENSG00000162402	1	USP24	55606535	rs17111584	1	55546696	C	T	0.0730831	-0.0274153	0.00519152	1.28632e-07	-0.355626	0.0193842	3.54021e-75	0.0770903	0.015191	3.88025e-07	8.48417e-13	0.000191646	20	LDL-C
eQTLGen	ENSG00000162402	1	USP24	55606535	rs17111584	1	55546696	C	T	0.0730831	0.0032678	0.0014502	0.0242374	-0.355626	0.0193842	3.54021e-75	-0.00918888	0.00410853	0.0253166	0.00964759	0.87007	20	MDD
eQTLGen	ENSG00000162402	1	USP24	55606535	rs17111584	1	55546696	C	T	0.0730831	0.00301062	0.00260179	0.247218	-0.355626	0.0193842	3.54021e-75	-0.0084657	0.00733063	0.248156	0.00312286	0.99517	20	Mood swings
eQTLGen	ENSG00000162402	1	USP24	55606535	rs17111584	1	55546696	C	T	0.0730831	0.00793026	0.0184745	0.667738	-0.355626	0.0193842	3.54021e-75	-0.0222995	0.0519635	0.667824	0.00362047	0.993585	20	Neuroticism score
eQTLGen	ENSG00000162402	1	USP24	55606535	rs17111584	1	55546696	C	T	0.0730831	-0.00793836	0.0114233	0.487101	-0.355626	0.0193842	3.54021e-75	0.0223222	0.0321447	0.487413	0.487413	0.516639	20	PCSK9 levels
