# Supplementary material for: Investigating the potential impact of PCSK9-inhibitors on mood disorders using eQTL-based Mendelian randomization
Source: PLoS One. 2022 Dec 29;17(12):e0279381. doi: 10.1371/journal.pone.0279381 (PMC9799310; doi:10.1371/journal.pone.0279381)
Supplement: S5 Table — Cohort: cohort of the eQTL study, probeID: ID of the probe used in respective cohorts for gene of interest, ProbeChr: chromosome of the probe used in respective cohorts for gene of interest, Gene: gene analysed, Probe bp: base pair position of the probe bp used in respective cohorts for gene of interest, topSNP: eQTL/SNP with lowest p-value for gene-tissue combination, topSNP chr: chromosome of the topSNP, topSNP bp: base pair position of the topSNP, A1: effect allele of topSNP, A2: other allele of topSNP, Freq: allele frequency for A1, b GWAS: beta for topSNP in the GWAS study, se GWAS: SE for topSNP in the GWAS study, p GWAS: P-value for topSNP in the GWAS study, b eQTL: beta for topSNP in the eQTL cohort, se eQTL: SE for topSNP in the eQTL cohort, p eQTL: P-value for topSNP in the eQTL cohort, b SMR: beta for SMR analysis using the topSNP only, se SMR: SE for SMR analysis using the topSNP only, p SMR: P-value for SMR analysis using the topSNP only, p SMR multi: P-value for SMR analysis using all significant independent SNPs, p HEIDI: P-value for the HEIDI analysis. Blank if test wasn’t conducted, nsnp HEIDI: number of SNPs used for HEIDI analysis. Blank if less than 3 SNPs—analysis was not conducted, Tissue: Tissue type used for eQTL summary statistics, Outcome: Traits analysed. (XLSX) [file pone.0279381.s007.xlsx]

## Sheet: S4. PCSK9 pleiotropy SMR
Cohort	probeID	ProbeChr	Gene	Probe bp	topSNP	topSNP chr	topSNP bp	A1	A2	Freq	b GWAS	se GWAS	p GWAS	b eQTL	se eQTL	p eQTL	b SMR	se SMR	p SMR	p SMR multi	p HEIDI	nsnp HEIDI	Tissue	Outcome
GTEx v8	ENSG00000169174	1	PCSK9	55505221	rs2479420	1	55492190	T	C	0.684305	-0.0283879	0.0023826	9.92548e-33	-0.619589	0.0560865	2.26588e-28	0.0458173	0.00565589	5.45921e-16	1.17755e-19	8.29078e-05	19	Adipose Visceral Omentum	LDL-C
GTEx v8	ENSG00000169174	1	PCSK9	55505221	rs2495503	1	55485917	G	A	0.633187	-0.0011275	0.00066642	0.0906696	-0.608977	0.0570229	1.26931e-26	0.00185147	0.00110797	0.0947145	0.363828	0.33324	15	Adipose Visceral Omentum	MDD
GTEx v8	ENSG00000169174	1	PCSK9	55505221	rs2495503	1	55485917	G	A	0.633187	0.000610245	0.00119264	0.608878	-0.608977	0.0570229	1.26931e-26	-0.00100208	0.00196068	0.609288	0.126341	0.223302	15	Adipose Visceral Omentum	Mood swings
GTEx v8	ENSG00000169174	1	PCSK9	55505221	rs2495503	1	55485917	G	A	0.633187	-0.00166746	0.00845457	0.843651	-0.608977	0.0570229	1.26931e-26	0.00273813	0.0138856	0.843677	0.389226	0.241602	15	Adipose Visceral Omentum	Neuroticism score
GTEx v8	ENSG00000169174	1	PCSK9	55505221	rs2479420	1	55492190	T	C	0.684305	-0.0162714	0.00569681	0.00428704	-0.619589	0.0560865	2.26588e-28	0.0262616	0.00949685	0.00568711	2.9114e-05	0.000280746	19	Adipose Visceral Omentum	PCSK9 levels
GTEx v8	ENSG00000162402	1	USP24	55532032	rs7536204	1	55666477	A	C	0.553914	0.0262561	0.00216254	6.3785e-34	0.130763	0.0210992	5.73558e-10	0.200792	0.0363754	3.39046e-08	3.39046e-08			Artery Tibial	LDL-C
GTEx v8	ENSG00000162402	1	USP24	55532032	rs7536204	1	55666477	A	C	0.553914	-0.00013134	0.00060476	0.82807	0.130763	0.0210992	5.73558e-10	-0.00100441	0.00462769	0.828174	0.828174			Artery Tibial	MDD
GTEx v8	ENSG00000162402	1	USP24	55532032	rs7536204	1	55666477	A	C	0.553914	-0.00244276	0.00108386	0.0242113	0.130763	0.0210992	5.73558e-10	-0.0186808	0.00881979	0.0341703	0.0341703			Artery Tibial	Mood swings
GTEx v8	ENSG00000162402	1	USP24	55532032	rs7536204	1	55666477	A	C	0.553914	-0.0156106	0.0076877	0.0422962	0.130763	0.0210992	5.73558e-10	-0.119381	0.0618663	0.0536492	0.0536492			Artery Tibial	Neuroticism score
GTEx v8	ENSG00000162402	1	USP24	55532032	rs1165285	1	55556428	A	T	0.548922	0.0231385	0.00494351	2.86063e-06	0.125302	0.0213092	4.09795e-09	0.184662	0.0504255	0.000250186	0.000250186			Artery Tibial	PCSK9 levels
GTEx v8	ENSG00000169174	1	PCSK9	55505221	rs11583680	1	55505668	T	C	0.091254	-0.0137271	0.00300058	4.7664e-06	-0.791062	0.122251	9.74706e-11	0.0173527	0.00464533	0.000187324	0.000187324			Brain Cerebellar Hemisphere	LDL-C
GTEx v8	ENSG00000169174	1	PCSK9	55505221	rs11583680	1	55505668	T	C	0.091254	-0.00095632	0.00083681	0.253115	-0.791062	0.122251	9.74706e-11	0.00120891	0.0010742	0.26042	0.26042			Brain Cerebellar Hemisphere	MDD
GTEx v8	ENSG00000169174	1	PCSK9	55505221	rs11583680	1	55505668	T	C	0.091254	0.0016364	0.00150323	0.276335	-0.791062	0.122251	9.74706e-11	-0.00206861	0.00192697	0.283045	0.283045			Brain Cerebellar Hemisphere	Mood swings
GTEx v8	ENSG00000169174	1	PCSK9	55505221	rs11583680	1	55505668	T	C	0.091254	0.0153308	0.0106542	0.150166	-0.791062	0.122251	9.74706e-11	-0.01938	0.0137972	0.16013	0.16013			Brain Cerebellar Hemisphere	Neuroticism score
GTEx v8	ENSG00000169174	1	PCSK9	55505221	rs11583680	1	55505668	T	C	0.091254	-0.0376665	0.00748356	4.82277e-07	-0.791062	0.122251	9.74706e-11	0.0476151	0.011985	7.10079e-05	7.10079e-05			Brain Cerebellar Hemisphere	PCSK9 levels
GTEx v8	ENSG00000169174	1	PCSK9	55505221	rs11583680	1	55505668	T	C	0.091254	-0.0137271	0.00300058	4.7664e-06	-0.807053	0.127018	2.0998e-10	0.0170089	0.00458139	0.000205133	3.51011e-05	0.000216974	4	Brain Cerebellum	LDL-C
GTEx v8	ENSG00000169174	1	PCSK9	55505221	rs11583680	1	55505668	T	C	0.091254	-0.00095632	0.00083681	0.253115	-0.807053	0.127018	2.0998e-10	0.00118495	0.00105351	0.260688	0.384759	0.204372	4	Brain Cerebellum	MDD
GTEx v8	ENSG00000169174	1	PCSK9	55505221	rs11583680	1	55505668	T	C	0.091254	0.0016364	0.00150323	0.276335	-0.807053	0.127018	2.0998e-10	-0.00202762	0.00188976	0.283291	0.231013	0.889198	4	Brain Cerebellum	Mood swings
GTEx v8	ENSG00000169174	1	PCSK9	55505221	rs11583680	1	55505668	T	C	0.091254	0.0153308	0.0106542	0.150166	-0.807053	0.127018	2.0998e-10	-0.018996	0.0135357	0.160496	0.138572	0.938643	4	Brain Cerebellum	Neuroticism score
GTEx v8	ENSG00000169174	1	PCSK9	55505221	rs11583680	1	55505668	T	C	0.091254	-0.0376665	0.00748356	4.82277e-07	-0.807053	0.127018	2.0998e-10	0.0466717	0.0118295	7.96836e-05	2.96134e-05	0.0373807	4	Brain Cerebellum	PCSK9 levels
GTEx v8	ENSG00000162402	1	USP24	55532032	rs1165285	1	55556428	A	T	0.548922	0.0262561	0.00216254	6.3785e-34	0.132445	0.024007	3.44989e-08	0.198242	0.039469	5.09472e-07	5.09472e-07			Breast Mammary Tissue	LDL-C
GTEx v8	ENSG00000162402	1	USP24	55532032	rs1165285	1	55556428	A	T	0.548922	-0.00010297	0.00060402	0.864637	0.132445	0.024007	3.44989e-08	-0.000777455	0.00456271	0.864701	0.864701			Breast Mammary Tissue	MDD
GTEx v8	ENSG00000162402	1	USP24	55532032	rs1165285	1	55556428	A	T	0.548922	-0.00234844	0.00108247	0.0300433	0.132445	0.024007	3.44989e-08	-0.0177314	0.00878222	0.0434857	0.0434857			Breast Mammary Tissue	Mood swings
GTEx v8	ENSG00000162402	1	USP24	55532032	rs1165285	1	55556428	A	T	0.548922	-0.0139993	0.00767678	0.0682141	0.132445	0.024007	3.44989e-08	-0.105699	0.0610464	0.0833711	0.0833711			Breast Mammary Tissue	Neuroticism score
GTEx v8	ENSG00000162402	1	USP24	55532032	rs1165285	1	55556428	A	T	0.548922	0.0231385	0.00494351	2.86063e-06	0.132445	0.024007	3.44989e-08	0.174703	0.0489483	0.000358172	0.000358172			Breast Mammary Tissue	PCSK9 levels
GTEx v8	ENSG00000162399	1	BSND	55464606	rs34232196	1	55489542	T	C	0.251198	-0.0470663	0.00242644	8.13875e-84	-0.38878	0.0603199	1.15369e-10	0.121062	0.0197927	9.56624e-10	1.54152e-10	2.59732e-05	11	Lung	LDL-C
GTEx v8	ENSG00000169174	1	PCSK9	55505221	rs34232196	1	55489542	T	C	0.251198	-0.0470663	0.00242644	8.13875e-84	-0.301456	0.0329278	5.43247e-20	0.15613	0.018858	1.23965e-16	2.99757e-19	0.000154058	11	Lung	LDL-C
GTEx v8	ENSG00000162402	1	USP24	55532032	rs7536204	1	55666477	A	C	0.553914	0.0262561	0.00216254	6.3785e-34	0.155555	0.0226724	6.83911e-12	0.16879	0.0282577	2.32602e-09	2.32602e-09	0.000506237	8	Lung	LDL-C
GTEx v8	ENSG00000162399	1	BSND	55464606	rs34232196	1	55489542	T	C	0.251198	-6.6798e-05	0.00067735	0.921443	-0.38878	0.0603199	1.15369e-10	0.000171814	0.00174245	0.921452	0.273272	0.434068	7	Lung	MDD
GTEx v8	ENSG00000169174	1	PCSK9	55505221	rs34232196	1	55489542	T	C	0.251198	-6.6798e-05	0.00067735	0.921443	-0.301456	0.0329278	5.43247e-20	0.000221585	0.00224706	0.921447	0.467998	0.355499	7	Lung	MDD
GTEx v8	ENSG00000162402	1	USP24	55532032	rs7536204	1	55666477	A	C	0.553914	-0.00013134	0.00060476	0.82807	0.155555	0.0226724	6.83911e-12	-0.000844332	0.0038897	0.828155	0.828155	0.624145	8	Lung	MDD
GTEx v8	ENSG00000162399	1	BSND	55464606	rs34232196	1	55489542	T	C	0.251198	0.00157746	0.00121609	0.194577	-0.38878	0.0603199	1.15369e-10	-0.00405746	0.00319068	0.203494	0.187385	0.898454	7	Lung	Mood swings
GTEx v8	ENSG00000169174	1	PCSK9	55505221	rs34232196	1	55489542	T	C	0.251198	0.00157746	0.00121609	0.194577	-0.301456	0.0329278	5.43247e-20	-0.0052328	0.00407435	0.199027	0.210673	0.97492	7	Lung	Mood swings
GTEx v8	ENSG00000162402	1	USP24	55532032	rs7536204	1	55666477	A	C	0.553914	-0.00244276	0.00108386	0.0242113	0.155555	0.0226724	6.83911e-12	-0.0157035	0.00733399	0.0322583	0.0322583	0.326588	8	Lung	Mood swings
GTEx v8	ENSG00000162399	1	BSND	55464606	rs34232196	1	55489542	T	C	0.251198	0.00488458	0.00861672	0.570801	-0.38878	0.0603199	1.15369e-10	-0.0125639	0.022249	0.572283	0.319031	0.559012	7	Lung	Neuroticism score
GTEx v8	ENSG00000169174	1	PCSK9	55505221	rs34232196	1	55489542	T	C	0.251198	0.00488458	0.00861672	0.570801	-0.301456	0.0329278	5.43247e-20	-0.0162033	0.0286384	0.571537	0.173034	0.571153	7	Lung	Neuroticism score
GTEx v8	ENSG00000162402	1	USP24	55532032	rs7536204	1	55666477	A	C	0.553914	-0.0156106	0.0076877	0.0422962	0.155555	0.0226724	6.83911e-12	-0.100354	0.0515402	0.0515219	0.0515219	0.401816	8	Lung	Neuroticism score
GTEx v8	ENSG00000162399	1	BSND	55464606	rs34232196	1	55489542	T	C	0.251198	-0.0425821	0.00581	2.31695e-13	-0.38878	0.0603199	1.15369e-10	0.109527	0.0226297	1.29847e-06	2.87939e-06	0.00539631	11	Lung	PCSK9 levels
GTEx v8	ENSG00000169174	1	PCSK9	55505221	rs34232196	1	55489542	T	C	0.251198	-0.0425821	0.00581	2.31695e-13	-0.301456	0.0329278	5.43247e-20	0.141255	0.0246883	1.0557e-08	3.64994e-10	0.0579976	11	Lung	PCSK9 levels
GTEx v8	ENSG00000162402	1	USP24	55532032	rs1165285	1	55556428	A	T	0.548922	0.0231385	0.00494351	2.86063e-06	0.149135	0.0226219	4.32494e-11	0.155151	0.0406529	0.000135363	0.000135363	0.00105983	3	Lung	PCSK9 levels
GTEx v8	ENSG00000169174	1	PCSK9	55505221	rs34232196	1	55489542	T	C	0.251198	-0.0470663	0.00242644	8.13875e-84	-0.831551	0.0499776	3.66908e-62	0.0566006	0.00448182	1.4626e-36	9.44006e-38	0.0143488	16	Nerve Tibial	LDL-C
GTEx v8	ENSG00000162402	1	USP24	55532032	rs7536204	1	55666477	A	C	0.553914	0.0262561	0.00216254	6.3785e-34	0.198076	0.0254775	7.57251e-15	0.132556	0.020246	5.85993e-11	5.85993e-11	0.000185901	8	Nerve Tibial	LDL-C
GTEx v8	ENSG00000169174	1	PCSK9	55505221	rs34232196	1	55489542	T	C	0.251198	-6.6798e-05	0.00067735	0.921443	-0.831551	0.0499776	3.66908e-62	8.03294e-05	0.000814576	0.921444	0.416853	0.11626	11	Nerve Tibial	MDD
GTEx v8	ENSG00000162402	1	USP24	55532032	rs7536204	1	55666477	A	C	0.553914	-0.00013134	0.00060476	0.82807	0.198076	0.0254775	7.57251e-15	-0.000663079	0.00305436	0.828136	0.828136	0.600556	8	Nerve Tibial	MDD
GTEx v8	ENSG00000169174	1	PCSK9	55505221	rs34232196	1	55489542	T	C	0.251198	0.00157746	0.00121609	0.194577	-0.831551	0.0499776	3.66908e-62	-0.00189701	0.00146687	0.19593	0.164606	0.937267	11	Nerve Tibial	Mood swings
GTEx v8	ENSG00000162402	1	USP24	55532032	rs7536204	1	55666477	A	C	0.553914	-0.00244276	0.00108386	0.0242113	0.198076	0.0254775	7.57251e-15	-0.0123324	0.00569722	0.0304153	0.0304153	0.248269	8	Nerve Tibial	Mood swings
GTEx v8	ENSG00000169174	1	PCSK9	55505221	rs34232196	1	55489542	T	C	0.251198	0.00488458	0.00861672	0.570801	-0.831551	0.0499776	3.66908e-62	-0.00587406	0.0103682	0.571024	0.303329	0.589307	11	Nerve Tibial	Neuroticism score
GTEx v8	ENSG00000162402	1	USP24	55532032	rs7536204	1	55666477	A	C	0.553914	-0.0156106	0.0076877	0.0422962	0.198076	0.0254775	7.57251e-15	-0.0788112	0.0401139	0.0494505	0.0494505	0.474601	8	Nerve Tibial	Neuroticism score
GTEx v8	ENSG00000169174	1	PCSK9	55505221	rs34232196	1	55489542	T	C	0.251198	-0.0425821	0.00581	2.31695e-13	-0.831551	0.0499776	3.66908e-62	0.051208	0.00763476	1.98362e-11	7.90681e-11	0.108821	17	Nerve Tibial	PCSK9 levels
GTEx v8	ENSG00000162402	1	USP24	55532032	rs1165285	1	55556428	A	T	0.548922	0.0231385	0.00494351	2.86063e-06	0.192254	0.0257446	8.15805e-14	0.120354	0.0303467	7.31007e-05	7.31007e-05	0.000139887	3	Nerve Tibial	PCSK9 levels
GTEx v8	ENSG00000162402	1	USP24	55532032	rs1165285	1	55556428	A	T	0.548922	0.0262561	0.00216254	6.3785e-34	0.216338	0.027016	1.16799e-15	0.121366	0.0181556	2.31307e-11	1.45257e-10	9.62724e-05	8	Skin Not Sun Exposed Suprapubic	LDL-C
GTEx v8	ENSG00000162402	1	USP24	55532032	rs1165285	1	55556428	A	T	0.548922	-0.00010297	0.00060402	0.864637	0.216338	0.027016	1.16799e-15	-0.000475968	0.00279265	0.864667	0.970807	0.593702	8	Skin Not Sun Exposed Suprapubic	MDD
GTEx v8	ENSG00000162402	1	USP24	55532032	rs1165285	1	55556428	A	T	0.548922	-0.00234844	0.00108247	0.0300433	0.216338	0.027016	1.16799e-15	-0.0108554	0.00518399	0.0362574	0.0482875	0.242756	8	Skin Not Sun Exposed Suprapubic	Mood swings
GTEx v8	ENSG00000162402	1	USP24	55532032	rs1165285	1	55556428	A	T	0.548922	-0.0139993	0.00767678	0.0682141	0.216338	0.027016	1.16799e-15	-0.0647103	0.0363936	0.0753927	0.193439	0.429274	8	Skin Not Sun Exposed Suprapubic	Neuroticism score
GTEx v8	ENSG00000162402	1	USP24	55532032	rs1165285	1	55556428	A	T	0.548922	0.0231385	0.00494351	2.86063e-06	0.216338	0.027016	1.16799e-15	0.106955	0.026468	5.32405e-05	5.32405e-05	0.000219117	3	Skin Not Sun Exposed Suprapubic	PCSK9 levels
GTEx v8	ENSG00000162402	1	USP24	55532032	rs7536204	1	55666477	A	C	0.553914	0.0262561	0.00216254	6.3785e-34	0.166362	0.0235704	1.68819e-12	0.157825	0.0258647	1.04787e-09	1.20602e-10	0.000131547	8	Skin Sun Exposed Lower leg	LDL-C
GTEx v8	ENSG00000162402	1	USP24	55532032	rs7536204	1	55666477	A	C	0.553914	-0.00013134	0.00060476	0.82807	0.166362	0.0235704	1.68819e-12	-0.000789483	0.00363693	0.82815	0.438568	0.631516	8	Skin Sun Exposed Lower leg	MDD
GTEx v8	ENSG00000162402	1	USP24	55532032	rs7536204	1	55666477	A	C	0.553914	-0.00244276	0.00108386	0.0242113	0.166362	0.0235704	1.68819e-12	-0.0146834	0.00683916	0.0317964	0.0175141	0.419928	8	Skin Sun Exposed Lower leg	Mood swings
GTEx v8	ENSG00000162402	1	USP24	55532032	rs7536204	1	55666477	A	C	0.553914	-0.0156106	0.0076877	0.0422962	0.166362	0.0235704	1.68819e-12	-0.0938351	0.0480851	0.0510048	0.0804	0.301715	8	Skin Sun Exposed Lower leg	Neuroticism score
GTEx v8	ENSG00000162402	1	USP24	55532032	rs1165285	1	55556428	A	T	0.548922	0.0231385	0.00494351	2.86063e-06	0.160077	0.0235251	1.01385e-11	0.144546	0.0374827	0.000115097	9.96775e-07	0.000245379	3	Skin Sun Exposed Lower leg	PCSK9 levels
GTEx v8	ENSG00000169174	1	PCSK9	55505221	rs1165287	1	55520212	A	G	0.539936	0.0408489	0.00217482	1.04705e-78	0.449728	0.0585581	1.59051e-14	0.0908302	0.0127773	1.17115e-12	7.51419e-12	0.0226077	8	Testis	LDL-C
GTEx v8	ENSG00000169174	1	PCSK9	55505221	rs1165287	1	55520212	A	G	0.539936	7.6994e-05	0.00060856	0.899322	0.449728	0.0585581	1.59051e-14	0.000171201	0.00135336	0.899335	0.58046	0.365867	8	Testis	MDD
GTEx v8	ENSG00000169174	1	PCSK9	55505221	rs1165287	1	55520212	A	G	0.539936	-0.00193484	0.00109003	0.0758923	0.449728	0.0585581	1.59051e-14	-0.00430224	0.00248765	0.0837298	0.0183719	0.139072	8	Testis	Mood swings
GTEx v8	ENSG00000169174	1	PCSK9	55505221	rs1165287	1	55520212	A	G	0.539936	-0.00384063	0.00772902	0.619252	0.449728	0.0585581	1.59051e-14	-0.00853989	0.0172219	0.619984	0.187731	0.120774	8	Testis	Neuroticism score
GTEx v8	ENSG00000169174	1	PCSK9	55505221	rs2479413	1	55518682	T	C	0.357029	-0.0439254	0.00533254	1.76232e-16	-0.357803	0.0567534	2.89082e-10	0.122764	0.0245212	5.54442e-07	7.24604e-07	0.0197976	3	Testis	PCSK9 levels
GTEx v8	ENSG00000162402	1	USP24	55532032	rs7536204	1	55666477	A	C	0.553914	0.0262561	0.00216254	6.3785e-34	0.158595	0.0253873	4.18339e-10	0.165554	0.0298035	2.77831e-08	2.77831e-08	0.00132637	8	Thyroid	LDL-C
GTEx v8	ENSG00000162402	1	USP24	55532032	rs7536204	1	55666477	A	C	0.553914	-0.00013134	0.00060476	0.82807	0.158595	0.0253873	4.18339e-10	-0.000828147	0.00381554	0.828172	0.828172	0.618554	8	Thyroid	MDD
GTEx v8	ENSG00000162402	1	USP24	55532032	rs7536204	1	55666477	A	C	0.553914	-0.00244276	0.00108386	0.0242113	0.158595	0.0253873	4.18339e-10	-0.0154025	0.00726529	0.0340051	0.0340051	0.345188	8	Thyroid	Mood swings
GTEx v8	ENSG00000162402	1	USP24	55532032	rs7536204	1	55666477	A	C	0.553914	-0.0156106	0.0076877	0.0422962	0.158595	0.0253873	4.18339e-10	-0.0984306	0.0509703	0.0534662	0.0534662	0.363216	8	Thyroid	Neuroticism score
GTEx v8	ENSG00000162402	1	USP24	55532032	rs1165285	1	55556428	A	T	0.548922	0.0231385	0.00494351	2.86063e-06	0.153305	0.0253537	1.47895e-09	0.150931	0.0407784	0.000214539	0.000214539	0.00213309	3	Thyroid	PCSK9 levels
GTEx v8	ENSG00000162399	1	BSND	55464606	rs34232196	1	55489542	T	C	0.251198	-0.0470663	0.00242644	8.13875e-84	-0.408048	0.0368699	1.8088e-28	0.115345	0.0119993	7.06949e-22	4.37322e-22	3.18863e-05	12	Whole Blood	LDL-C
GTEx v8	ENSG00000169174	1	PCSK9	55505221	rs472495	1	55521313	T	G	0.58107	0.0425743	0.00218093	7.25611e-85	0.187357	0.0251221	8.79413e-14	0.227236	0.0326172	3.2434e-12	1.14068e-15	0.213787	11	Whole Blood	LDL-C
GTEx v8	ENSG00000162399	1	BSND	55464606	rs34232196	1	55489542	T	C	0.251198	-6.6798e-05	0.00067735	0.921443	-0.408048	0.0368699	1.8088e-28	0.000163701	0.00166004	0.921446	0.508547	0.428898	8	Whole Blood	MDD
GTEx v8	ENSG00000169174	1	PCSK9	55505221	rs472495	1	55521313	T	G	0.58107	2.4786e-05	0.00061034	0.967607	0.187357	0.0251221	8.79413e-14	0.000132293	0.00325768	0.967607	0.746661	0.516354	9	Whole Blood	MDD
GTEx v8	ENSG00000162399	1	BSND	55464606	rs34232196	1	55489542	T	C	0.251198	0.00157746	0.00121609	0.194577	-0.408048	0.0368699	1.8088e-28	-0.00386587	0.00300066	0.197628	0.221596	0.807515	8	Whole Blood	Mood swings
GTEx v8	ENSG00000169174	1	PCSK9	55505221	rs472495	1	55521313	T	G	0.58107	-0.00209518	0.00109306	0.055263	0.187357	0.0251221	8.79413e-14	-0.0111828	0.00602372	0.0633872	0.0250353	0.237092	9	Whole Blood	Mood swings
GTEx v8	ENSG00000162399	1	BSND	55464606	rs34232196	1	55489542	T	C	0.251198	0.00488458	0.00861672	0.570801	-0.408048	0.0368699	1.8088e-28	-0.0119706	0.0211446	0.571305	0.317702	0.620173	8	Whole Blood	Neuroticism score
GTEx v8	ENSG00000169174	1	PCSK9	55505221	rs472495	1	55521313	T	G	0.58107	-0.00197489	0.00775113	0.798887	0.187357	0.0251221	8.79413e-14	-0.0105408	0.041395	0.799002	0.231415	0.0595006	9	Whole Blood	Neuroticism score
GTEx v8	ENSG00000162399	1	BSND	55464606	rs34232196	1	55489542	T	C	0.251198	-0.0425821	0.00581	2.31695e-13	-0.408048	0.0368699	1.8088e-28	0.104356	0.0170776	9.92221e-10	8.09506e-11	0.0690137	11	Whole Blood	PCSK9 levels
GTEx v8	ENSG00000169174	1	PCSK9	55505221	rs2495477	1	55518467	G	A	0.466254	-0.0495318	0.00517559	1.06626e-21	-0.173742	0.0252833	6.33938e-12	0.285088	0.0510737	2.37907e-08	1.31703e-10	0.00817398	5	Whole Blood	PCSK9 levels
