# Supplementary material for: Investigating the potential impact of PCSK9-inhibitors on mood disorders using eQTL-based Mendelian randomization
Source: PLoS One. 2022 Dec 29;17(12):e0279381. doi: 10.1371/journal.pone.0279381 (PMC9799310; doi:10.1371/journal.pone.0279381)
Supplement: S6 Table — outcome: outcome analysed, exposure: exposure names (expression levels of the respective genes), method: MR methods used, nsnp: number of IV used for the MR method used, b: beta/effect size for the MR method used, se: Standard error for the MR method used, pval: P-value for the MR method used, Q: Cochrane Q value, Q df: Cochrane Q degrees of freedom, Q pval: Cochrane Q P-value, egger intercept: MR-Egger intercept value, se: MR-Egger standard error, pval: MR-Egger p-value. (XLSX) [file pone.0279381.s008.xlsx]

## Sheet: S5. MR GTEx combined
outcome	exposure	method	nsnp	b	se	pval	Cochrane Q (Heterogeneity)			MR Egger (horizontal pleiotropy)
							Q	Q df	Q pval	egger intercept	se	pval
MDD	USP24	Maximum likelihood	23	-0.001405	0.000855736	0.100618
MDD	USP24	Inverse variance weighted (fixed effects)	23	-0.0013984	0.000845357	0.0980835	25.5591	22	0.271092	-8.43221e-05	0.000419428	0.842601
MDD	USP24	Weighted median	23	-0.00214468	0.00117048	0.0669055
MDD	USP24	Weighted mode	23	-0.00195751	0.00126275	0.135362
MDD	PCSK9	Maximum likelihood	24	1.91726e-05	0.000440716	0.9653
MDD	PCSK9	Inverse variance weighted (fixed effects)	24	1.85548e-05	0.000434971	0.965975	34.7421	23	0.0551622	-0.000324768	0.000386068	0.409276
MDD	PCSK9	Weighted median	24	7.96288e-05	0.000625584	0.898713
MDD	PCSK9	Weighted mode	24	5.3733e-05	0.000548597	0.922824
LDL-C	USP24	Maximum likelihood	26	0.0904488	0.00663447	2.54309e-42
LDL-C	USP24	Inverse variance weighted (fixed effects)	26	0.0201533	0.00292192	5.30017e-12	915.842	25	3.99362e-177	0.0252011	0.00645987	0.000676116
LDL-C	USP24	Weighted median	26	0.0183308	0.00634605	0.00387031
LDL-C	USP24	Weighted mode	26	0.0126668	0.00649593	0.0624807
LDL-C	PCSK9	Maximum likelihood	25	0.0459612	0.0029933	3.29437e-53
LDL-C	PCSK9	Inverse variance weighted (fixed effects)	25	0.0265223	0.00144198	1.49495e-75	1205.89	24	1.36419e-239	-0.000144629	0.00803243	0.98579
LDL-C	PCSK9	Weighted median	25	0.0174917	0.004119	2.17065e-05
LDL-C	PCSK9	Weighted mode	25	0.0241185	0.0053733	0.000152475
Mood swings	USP24	Maximum likelihood	26	-0.00998454	0.00163696	1.06433e-09
Mood swings	USP24	Inverse variance weighted (fixed effects)	26	-0.00927791	0.00146414	2.34664e-10	39.9005	25	0.0298581	-0.000833365	0.000846714	0.334819
Mood swings	USP24	Weighted median	26	-0.00787044	0.00253517	0.00190599
Mood swings	USP24	Weighted mode	26	-0.0152718	0.00431894	0.00161285
Mood swings	PCSK9	Maximum likelihood	24	-0.00194496	0.000804855	0.0156689
Mood swings	PCSK9	Inverse variance weighted (fixed effects)	24	-0.00191479	0.000779456	0.0140267	36.217	23	0.0391968	-0.000430691	0.000712057	0.551463
Mood swings	PCSK9	Weighted median	24	-0.00198395	0.00111301	0.074668
Mood swings	PCSK9	Weighted mode	24	-0.00201219	0.00108728	0.0771055
Neuroticism score	USP24	Maximum likelihood	26	-0.0805263	0.0115881	3.6773e-12
Neuroticism score	USP24	Inverse variance weighted (fixed effects)	26	-0.0767859	0.0103826	1.4074e-13	48.5327	25	0.00321823	-0.0046065	0.00668764	0.49755
Neuroticism score	USP24	Weighted median	26	-0.0793614	0.0173899	5.02693e-06
Neuroticism score	USP24	Weighted mode	26	-0.0846883	0.0250065	0.00234344
Neuroticism score	PCSK9	Maximum likelihood	24	-0.0111911	0.00573531	0.0510259
Neuroticism score	PCSK9	Inverse variance weighted (fixed effects)	24	-0.0110012	0.00552501	0.0464635	49.9898	23	0.000924153	-0.00544907	0.00586474	0.362908
Neuroticism score	PCSK9	Weighted median	24	-0.00632569	0.00853906	0.458818
Neuroticism score	PCSK9	Weighted mode	24	-0.00792404	0.00753445	0.303858
PCSK9 levels	USP24	Maximum likelihood	20	0.00722972	0.00951084	0.447161
PCSK9 levels	USP24	Inverse variance weighted (fixed effects)	20	0.00609201	0.00770412	0.429092	141.893	19	7.92679e-21	0.030682	0.00770936	0.000878403
PCSK9 levels	USP24	Weighted median	20	0.0110065	0.0158904	0.48853
PCSK9 levels	USP24	Weighted mode	20	-0.0126653	0.0158299	0.433551
PCSK9 levels	PCSK9	Maximum likelihood	21	0.0318464	0.0040487	3.66681e-15
PCSK9 levels	PCSK9	Inverse variance weighted (fixed effects)	21	0.0296838	0.00358816	1.30925e-16	133.863	20	7.32092e-19	-0.00236165	0.00758027	0.758773
PCSK9 levels	PCSK9	Weighted median	21	0.027438	0.00684135	6.05623e-05
PCSK9 levels	PCSK9	Weighted mode	21	0.0373774	0.00542604	1.08331e-06
