# Supplementary material for: Investigating the potential impact of PCSK9-inhibitors on mood disorders using eQTL-based Mendelian randomization
Source: PLoS One. 2022 Dec 29;17(12):e0279381. doi: 10.1371/journal.pone.0279381 (PMC9799310; doi:10.1371/journal.pone.0279381)
Supplement: S7 Table — nsnps: number of SNPs used for coloc analyses, H0: posterior probabilities for colocalization—neither trait has a genetic association in the region, H1: posterior probabilities for colocalization -only gene-expression has a genetic association in the region, H2: posterior probabilities for colocalization -only GWAS trait has a genetic association in the region, H3: posterior probabilities for colocalization—both traits are associated, but with different causal variants, H4: posterior probabilities for colocalization—both traits are associated and share a single causal variant, tissue: GTEx tissue used, gwas_trait: trait in the GWAS used. (XLSX) [file pone.0279381.s009.xlsx]

## Sheet: S7. coloc mood instability
nsnps	H0	H1	H2	H3	H4	tissue	gwas_trait
6547	1.73388e-16	8.06625e-16	0.0153766	0.0706198	0.914004	Adipose Subcutaneous	Mood_swings
6547	3.95478e-05	0.000183651	0.0498297	0.230679	0.719268	Adipose Visceral Omentum	Mood_swings
6547	0.122512	0.57119	0.0434188	0.202372	0.0605068	Adrenal Gland	Mood_swings
6547	6.56123e-08	3.05074e-07	0.0214734	0.0989641	0.879562	Artery Aorta	Mood_swings
6542	0.112679	0.523361	0.0376642	0.174787	0.151509	Artery Coronary	Mood_swings
6547	8.55741e-10	3.96839e-09	0.0145326	0.066474	0.918993	Artery Tibial	Mood_swings
6503	0.135967	0.63047	0.0392758	0.182108	0.0121801	Brain Amygdala	Mood_swings
6540	0.122079	0.563491	0.0447786	0.206627	0.0630248	Brain Anterior cingulate cortex BA24	Mood_swings
6544	0.124624	0.574922	0.0496665	0.229102	0.0216849	Brain Caudate basal ganglia	Mood_swings
6541	2.55733e-05	0.000118471	0.174681	0.809215	0.0159603	Brain Cerebellar Hemisphere	Mood_swings
6544	7.9851e-05	0.000369992	0.0525487	0.242781	0.70422	Brain Cerebellum	Mood_swings
6547	0.0823768	0.381506	0.0470405	0.217584	0.271493	Brain Cortex	Mood_swings
6547	0.0460013	0.214112	0.12078	0.562113	0.0569931	Brain Frontal Cortex BA9	Mood_swings
6544	0.080435	0.371324	0.0951435	0.439211	0.0138871	Brain Hippocampus	Mood_swings
6542	0.139477	0.647249	0.0355646	0.165027	0.0126826	Brain Hypothalamus	Mood_swings
6544	0.130265	0.60348	0.0407193	0.188603	0.0369319	Brain Nucleus accumbens basal ganglia	Mood_swings
6530	0.107422	0.498851	0.0578793	0.268715	0.0671328	Brain Putamen basal ganglia	Mood_swings
6524	0.140469	0.652782	0.0345038	0.160332	0.0119124	Brain Spinal cord cervical c-1	Mood_swings
6526	0.0977	0.450795	0.0747902	0.345056	0.0316582	Brain Substantia nigra	Mood_swings
6547	1.19006e-14	5.52443e-14	0.0154563	0.0708364	0.913707	Breast Mammary Tissue	Mood_swings
6547	5.05096e-06	2.34808e-05	0.0192503	0.0885982	0.892123	Colon Sigmoid	Mood_swings
6547	3.21147e-07	1.49184e-06	0.0231958	0.106883	0.86992	Colon Transverse	Mood_swings
6547	2.7149e-10	1.25887e-09	0.0526756	0.243547	0.703777	Esophagus Gastroesophageal Junction	Mood_swings
6547	0.00027852	0.00129594	0.0279677	0.129291	0.841167	Esophagus Mucosa	Mood_swings
6547	3.44628e-10	1.60512e-09	0.016273	0.0748832	0.908844	Esophagus Muscularis	Mood_swings
6547	2.472e-14	1.15045e-13	0.0324004	0.149971	0.817628	Heart Atrial Appendage	Mood_swings
6547	6.69308e-06	3.10876e-05	0.0524582	0.24295	0.704554	Heart Left Ventricle	Mood_swings
6419	0.131103	0.60981	0.0380762	0.177063	0.0439476	Kidney Cortex	Mood_swings
6540	0.102855	0.480671	0.0604392	0.282375	0.0736588	Liver	Mood_swings
6547	2.56386e-16	1.19036e-15	0.0196708	0.0904381	0.889891	Lung	Mood_swings
6540	0.0188523	0.0872314	0.0423581	0.195339	0.656219	Minor Salivary Gland	Mood_swings
6547	1.75861e-11	8.16715e-11	0.0486735	0.225318	0.726008	Muscle Skeletal	Mood_swings
6547	5.56465e-25	2.58741e-24	0.016134	0.0741092	0.909757	Nerve Tibial	Mood_swings
6544	0.00219863	0.010222	0.169181	0.786535	0.0318626	Ovary	Mood_swings
6547	0.000249358	0.00115834	0.0628173	0.291159	0.644616	Pancreas	Mood_swings
6545	2.2137e-08	1.02325e-07	0.0149617	0.0682419	0.916796	Pituitary	Mood_swings
6541	0.00821844	0.0382128	0.0440543	0.204131	0.705383	Prostate	Mood_swings
6547	2.00789e-25	9.31058e-25	0.0149275	0.0683023	0.91677	Skin Not Sun Exposed Suprapubic	Mood_swings
6547	2.31129e-25	1.07405e-24	0.0132816	0.0607935	0.925925	Skin Sun Exposed Lower leg	Mood_swings
6536	0.0170423	0.0788933	0.0884533	0.409067	0.406544	Small Intestine Terminal Ileum	Mood_swings
6544	0.000158716	0.000733859	0.0319205	0.146772	0.820415	Spleen	Mood_swings
6547	5.72543e-06	2.66447e-05	0.0155268	0.0713448	0.913096	Stomach	Mood_swings
6547	3.53751e-08	1.64629e-07	0.0345922	0.16018	0.805228	Testis	Mood_swings
6547	2.98265e-17	1.38951e-16	0.0180965	0.0834061	0.898497	Thyroid	Mood_swings
6515	0.000811755	0.00377662	0.03092	0.143031	0.82146	Uterus	Mood_swings
6537	0.12591	0.588902	0.0452802	0.211755	0.0281522	Vagina	Mood_swings
6547	0.0471583	0.219103	0.0780238	0.362214	0.293501	Whole Blood	Mood_swings
6617	1.48517e-16	9.04871e-16	0.0131709	0.0793391	0.90749	Adipose Subcutaneous	Neuroticism_score
6617	1.30346e-05	7.9448e-05	0.0164234	0.0992194	0.884265	Adipose Visceral Omentum	Neuroticism_score
6617	0.0964676	0.588441	0.0344858	0.210289	0.070316	Adrenal Gland	Neuroticism_score
6617	4.71435e-08	2.8712e-07	0.015429	0.0930764	0.891494	Artery Aorta	Neuroticism_score
6612	0.0820573	0.500714	0.027712	0.168878	0.220639	Artery Coronary	Neuroticism_score
6617	6.57742e-10	4.0004e-09	0.0111701	0.0670148	0.921815	Artery Tibial	Neuroticism_score
6573	0.107651	0.655329	0.0315504	0.192051	0.0134183	Brain Amygdala	Neuroticism_score
6610	0.099637	0.60364	0.0369222	0.223653	0.0361475	Brain Anterior cingulate cortex BA24	Neuroticism_score
6614	0.0974704	0.591655	0.0392404	0.23816	0.033474	Brain Caudate basal ganglia	Neuroticism_score
6611	2.01656e-05	0.000122635	0.137743	0.837643	0.0244708	Brain Cerebellar Hemisphere	Neuroticism_score
6614	6.34942e-05	0.000386335	0.0417855	0.253543	0.704222	Brain Cerebellum	Neuroticism_score
6617	0.0730674	0.44338	0.0421816	0.255777	0.185594	Brain Cortex	Neuroticism_score
6617	0.0367059	0.223981	0.0964997	0.588792	0.0540213	Brain Frontal Cortex BA9	Neuroticism_score
6614	0.0639244	0.387198	0.0758512	0.459427	0.0135985	Brain Hippocampus	Neuroticism_score
6612	0.110368	0.672979	0.028957	0.176557	0.0111386	Brain Hypothalamus	Neuroticism_score
6614	0.103063	0.627267	0.0325173	0.19787	0.0392827	Brain Nucleus accumbens basal ganglia	Neuroticism_score
6600	0.083512	0.508001	0.0454229	0.27622	0.0868437	Brain Putamen basal ganglia	Neuroticism_score
6593	0.111001	0.67786	0.0279855	0.17089	0.0122634	Brain Spinal cord cervical c-1	Neuroticism_score
6596	0.0777404	0.469915	0.0597434	0.361098	0.0315034	Brain Substantia nigra	Neuroticism_score
6617	1.04676e-14	6.37022e-14	0.0135952	0.0818305	0.904574	Breast Mammary Tissue	Neuroticism_score
6617	4.34511e-06	2.65209e-05	0.0165602	0.100194	0.883215	Colon Sigmoid	Neuroticism_score
6617	3.37299e-07	2.05203e-06	0.0243624	0.147386	0.828249	Colon Transverse	Neuroticism_score
6617	3.51775e-11	2.13915e-10	0.00682527	0.0405521	0.952623	Esophagus Gastroesophageal Junction	Neuroticism_score
6617	0.000154506	0.000941636	0.0155153	0.0936682	0.88972	Esophagus Mucosa	Neuroticism_score
6617	2.65407e-10	1.6198e-09	0.0125322	0.0755732	0.911895	Esophagus Muscularis	Neuroticism_score
6617	6.50266e-15	3.9645e-14	0.00852299	0.051022	0.940455	Heart Atrial Appendage	Neuroticism_score
6617	9.80182e-07	5.96952e-06	0.00768235	0.0458407	0.94647	Heart Left Ventricle	Neuroticism_score
6489	0.104611	0.63969	0.0307001	0.187692	0.0373069	Kidney Cortex	Neuroticism_score
6610	0.0820806	0.501368	0.0486869	0.29732	0.0705447	Liver	Neuroticism_score
6617	2.16405e-16	1.31667e-15	0.0166033	0.100136	0.88326	Lung	Neuroticism_score
6610	0.0185749	0.112629	0.0419576	0.253837	0.573002	Minor Salivary Gland	Neuroticism_score
6617	2.26372e-12	1.37763e-11	0.00626537	0.0371725	0.956562	Muscle Skeletal	Neuroticism_score
6617	4.30562e-25	2.62355e-24	0.0124836	0.0751542	0.912362	Nerve Tibial	Neuroticism_score
6614	0.00166711	0.010149	0.128288	0.780912	0.0789839	Ovary	Neuroticism_score
6617	0.000257285	0.00156646	0.0648149	0.394082	0.53928	Pancreas	Neuroticism_score
6615	1.85361e-08	1.12612e-07	0.012528	0.0751985	0.912273	Pituitary	Neuroticism_score
6611	0.00480413	0.0292735	0.0257654	0.156215	0.783942	Prostate	Neuroticism_score
6617	1.77095e-25	1.07731e-24	0.0131661	0.0791841	0.90765	Skin Not Sun Exposed Suprapubic	Neuroticism_score
6617	1.97024e-25	1.20027e-24	0.0113218	0.0680518	0.920626	Skin Sun Exposed Lower leg	Neuroticism_score
6606	0.0143082	0.0869743	0.0743083	0.451321	0.373089	Small Intestine Terminal Ileum	Neuroticism_score
6614	9.5425e-05	0.000579312	0.0191919	0.115647	0.864486	Spleen	Neuroticism_score
6617	4.83021e-06	2.94631e-05	0.0130991	0.0789934	0.907873	Stomach	Neuroticism_score
6617	7.32047e-08	4.46385e-07	0.0715846	0.436013	0.492402	Testis	Neuroticism_score
6617	2.45198e-17	1.49648e-16	0.0148768	0.0898999	0.895223	Thyroid	Neuroticism_score
6585	0.00107865	0.00657675	0.04109	0.249833	0.701421	Uterus	Neuroticism_score
6607	0.0984368	0.603511	0.0358395	0.219688	0.0425244	Vagina	Neuroticism_score
6617	0.0243348	0.148144	0.0403693	0.245216	0.541936	Whole Blood	Neuroticism_score
